# Supplementary material for: Computational Analysis Reveals Distinctive Interaction of miRNAs with Target Genes in the Pathogenesis of Chronic Kidney Disease
Source: Genes (Basel). 2023 Apr 12;14(4):898. doi: 10.3390/genes14040898 (PMC10137451; doi:10.3390/genes14040898)
Supplement: Supplementary file 1 [file genes-14-00898-s001.zip]

Archive with 1 entries (1 files):
- genes-2272304-supplementary.pdf
